# Supplementary material for: Gene Mapping of a Mutant Mungbean (Vigna radiata L.) Using New Molecular Markers Suggests a Gene Encoding a YUC4-like Protein Regulates the Chasmogamous Flower Trait
Source: Front Plant Sci. 2016 Jun 10;7:830. doi: 10.3389/fpls.2016.00830 (PMC4901043; doi:10.3389/fpls.2016.00830)
Supplement: Supplementary file 3 [file Table_1.XLSX]

## Sheet: InDel
Polymorphic InDel markers
Marker name	Chromosome	Position (Mbp)	Primer-F (5'-3')	Primer-R (5'-3')	PCR Pruduct size (bp)
VRID001	6	32.1	CAACCACACACTTCAAATCACCA	GAGGGAGGTGGGTTTGGAAG	153
VRID002	scaffold_7	2.47	GAGCTAGATAGTTGGCCTACCACT	ACAATTGAAAGAGCGGATCTAGAA	176
VRID003	11	3.27	CGGACGATAAATTGCATGCATG	TGCTATTGGTGATGGACCCTTG	114
VRID004	7	43.96	TGGGGTCCAGCTTTAACATGTA	CTCCACCCACTCCTCCACTAA	127
VRID007	scaffold_167	0.5	TCCACCTATTCAACCATTCTCC	CAATATGAAATGCTGCAAACTACTC	154
VRID008	8	25.3	ATTGTCAATGGAGAATGAGGGA	CTGCCCTTGGTCATGAATAATAC	180
VRID009	scaffold_167	0.5	GGGCGAAGATAATATCCCTTGTA	GATTACGGCTCTGTTCATTCTCA	131
VRID012	scaffold_169	0.03	TCCCAATCTTCAATTTCCTGCT	TCAGTTTCAGTTTCAGTTACAAGGGT	127
VRID013	5	25.29	CGTAAGTCTTGGATGTACTTGGTTTG	AGCTTGATTACTTTCTCGGTCTTGA	106
VRID014	6	27.85	TTGTTTACCCACGTTGTCTCACT	ATCCACAGCCAGCTTATCTCCT	157
VRID019	3	2.37	TACACTGCACACATCACCATCATC	CCTCGTTATCATCGCTTTTCTTCT	135
VRID022	3	8.17	AGAGCGAGGTTGAGATCGAGA	GAGGACAACCTCTGCGTTTCA	124
VRID023	3	9.8	TGGCGTCGTCTCTTTCACTTT	ATCTTTTGACCCTTTTGACCCTT	105
VRID025	11	2.92	GCGTTTGGGTTTGCCATCA	GGCACCTCCGTTGAAACTTGA	168
VRID026	scaffold_167	0.84	CTGAATCCGTCATCTACCAAGTC	GATTGGTCCATCTGTCAATGAAC	117
VRID028	11	8.32	ACTGCTGAGGCAGAGAAGGAA	GATACTGCCCGATAATCCAGACA	212
VRID029	11	5.99	TTGGGAATGAACGAAGCATGT	CGCTCTTCGCCAACTCCA	115
VRID031	10	20.05	CAAATCTGCGCATTCATTGCT	CAAAGTGGAGAACGAGATTCTGTTA	113
VRID032	scaffold_380	0.03	ATTATAAGCGGCAAGGGAGTCA	TCGGCAAATGTTGTATCATTTATGT	153
VRID034	11	16.44	GCATATATGTCATCCCAAGACAAAC	GCCGGTGGCATTAAGCAA	117
VRID035	scaffold_189	0.52	TGCACAGTTATTGTCAGCAAAGTAT	CTGATGATGATAAACCATTCATGTG	167
VRID036	7	50.44	TTGCCAAATTCTACTTCCTTCACA	GTTTCGGTAATCAACACCTTCTCC	142
VRID040	7	3.69	AGTGAAAGGGATTTTGAATGATGA	GCTGAACCAAACAAAACTGACC	160
VRID041	4	4.4	TGTACACTTGATACATGCAACAGAC	GATTCCTACCAAACCAATGAGC	184
VRID043	1	12.04	GTGAATCTGCACAAGTCGAAGG	GCACGACAGCAGCAGTATTGA	188
VRID044	1	13.33	GTACTTCCAATGTTTGGTTTCATGT	CTGTGTTTGGAGGTTGCTGACT	127
VRID049	4	5.15	GCATGATGTGCTTAATCTGAAGTC	AGCAGGTAGATAAGCAGCTAAACA	165
VRID051	5	33.42	AATAACAAGTGCCTAACCAGCAA	CATACCAGAAGAGGTGGACGAA	159
VRID052	5	26.89	TACCCCTTATATAAGCACAACCATG	GAGTTTCTGATGGAAGATCGATGT	173
VRID057	5	25.26	AGAACGTGGGTAAATATGTTGCAT	TTCGGACATTGCTTTGGTGA	175
VRID060	10	10.59	CATTATTTCCATTGCTGGCAC	AGTTCTGGTGTCTACTCTAAATCTGC	163
VRID061	10	14.88	CAAACAATAGATAAGTCGTGAACACA	TCCCCTAACTAACGACTTCCAA	169
VRID064	8	45.34	GTTTTGAAAAGCATTGTCCAACT	CCCTAAATAGGAGATATTCCCCA	196
VRID066	8	27.61	GGGCTGGTTGAACAGTGTGAC	AACCGATATACCAATTGTCAATGC	136
VRID067	8	36.6	AATTGGGATATGCCCTTTACTCA	AAATCTTTACAACGGTTTGCTCG	187
VRID069	8	10.4	GCTGCTGCTGATGATGCTGT	ATCCTCAATTCCAAATCCACCT	175
VRID071	4	20.46	TGCAACCTCGCACATTTCG	AAGAGGGCGGATGGGATTAG	241
VRID072	scaffold_363	-	AGCAATACGCAAATGAAGAACAC	CATTTCACTCACCAGCAACCA	117
VRID073	1	8.32	GAGAATGCTGACCCAAGTAAAGG	TTGCAATCTGACAAAGACTGGAC	282
VRID075	4	9.35	GCATAGACAGGAATGATAGATAGCC	GAAGTGGAGAAGGGGTATGGTG	229
VRID076	6	12.64	ACTGACTTCACAGTCAATGTTCCAA	GTAGGTGGTAGGGGCTACGCT	143
VRID080	5	23.78	TTTCTCGGTCTCAAACTCTACGC	TCCTCCTCATCCACCTCTTCG	190
VRID081	10	3.89	TGGTATGGAAATGAAAGAAGCG	CCTCCTTCAAACACGCACTCT	116
VRID083	5	15.8	ATCTGCAGAGACAGGAAGTTGTTG	CTGAGCACCAGTTGCCTCTTAAT	130
VRID088	scaffold_380		ACATCTGATTAGTTAGTCTGTGCCAT	TTCGTGATTTCTCTCTTCTCAATATG	224
VRID089	10	20.74	GAGATGCACAGGAGTGCTGGA	CATCCACCATATGTAAAAGTCTGCT	138
VRID090	9	6.25	CCCACCCAAGCTAGAATAGTCA	TCTTTCATCTTCTTTCACTCCTCC	214
VRID093	no align		CGAAGGAAGTTACATGCGAATCT	GTCGTACTTGGCTTATGAAGGAAGA	121
VRID095	2	8.95	ATCTCAGAGGAAATTGTTTGAGCA	GAAATGAAGCAGAAGCCGAAAT	143
VRID097	2	12.38	TGATGCTTCGACACCTACCCA	GAATCTCCCAAGACCAACCAAG	188
VRID098	scaffold_290		TCTGGTGGAGCATGTTAAGAAGTT	GCCGTTTCTTGTGACACCTGTA	152
VRID101	3	7.4	AAGTTCGCTAGATACAGTGTCACA	CGTGCTAAGCCAAAGGAAG	133
VRID102	7	25	CTTCCTTTGCCATCAACTTCAT	TCTGAGAGGGGTTACAGGAGC	156
VRID104	1	4.69	CTGGTTTGATGGGCTTCTGTT	CCAACTTTCCTTCATCCTCAAC	191
VRID105	1	8.03	GCAGCGGTGATATTCCTTACT	GCATACATGGACTCCCTGATTA	212
VRID106	1	17.86	GGCTGAACCACCCTATTACCTT	CGTTGGTGAGAGGTGTCTCAGA	113
VRID107	1	21.37	CTCTTTCCACCTCCTTCAACC	AGGTCTCCGATGCAATACCA	131
VRID108	1	26.04	CCGTGGACGGTTGTCTTCTT	CACACCATTACATGCCAATCAG	250
VRID110	2	4.37	CAACGTGGTAGTTCTTGTTTCG	CCCTTGCAAGGTATTCATCATT	285
VRID112	4	5.15	TTGGCTATATGCATGATGTGCT	TCAACAAAGCTACAGTGTGGCA	219
VRID113	4	15.83	GGGGATTTTCTTTATCAGTGCC	TGTTCTGATTCTGAGACACTTGTTC	280
VRID114	4	16.76	GAATTCGTTCATCTCCTCACACA	CACTTGTTTTACCGTGGACTGC	125
VRID115	5	2.05	CCACCGTGCTTACAGGTTGA	GGAGTTGCATTGTTGCGTAGA	157
VRID116	5	13.75	ATTTCACCCACAGCTCTACACA	ATCGAATGGTGGTAACTGGTT	245
VRID117	6	2.48	GTCTTGAGCAAGCCTGCAAC	CCTCACTTCTTCCCACTCATCTA	161
VRID118	6	6.4	CCTTCATCCCTTCCTCAGTCA	GAGAGCTTCCACTTCTCATCGA	177
VRID119	6	16.92	TGTCTTAGTGCCTTTGGTGGAG	ACACAAAGTTTATGCACCAGGAT	152
VRID120	6	32.11	AACAACCGAACCAATTAACTCC	TGAAGGTGGTGAGGATGGTG	223
VRID121	6	36.09	GATGGGCCAATCCATTAACTT	TTTCCTACCCTTCCACCTTGT	204
VRID122	7	22.37	GGTCAGAATTCATGCCATGTT	AACATGTGCATGTAAGGCACC	194
VRID123	7	9.23	TTGGCACGCACCATTTCT	CATATCTGGACCCGCATCTC	194
VRID124	7	21.32	CTTCAGTGGCGCTGCTACAT	TGGAGAAAGGGTTTGGTTGG	153
VRID125	7	25.25	GGGATTTCCTCTCCCATTCTC	CTCACTGAAACTCTCCTTCCACA	210
VRID126	7	31.73	TTTCCAGATCCGAATAAGTGATG	GATAAAACCTGCACCGTCTCTAG	147
VRID127	7	37.14	CGTCGTTAAGCGAGGAGGAT	GACCCAGCTCAACTTCTCACC	198
VRID128	7	52.47	TGCTCAGTTCTTGCTGCAGT	GTTGTTGGTGAGAGACAGGCT	160
VRID129	8	36.13	CAAACGGAGCGTGACCACA	CACCTCGTTAGCTCGCCTTC	143
VRID130	8	6.18	GGTTTGCGGTTGCTTAGATT	AACTTCACAAACCCTCCTCACT	200
VRID132	8	31.16	TTCTTTCTGCTGATTGTTCAGG	AACTTTGAAACGGGACCCA	154
VRID152	6	28.6	ATGTGTAAATTGGCTGGAGGAT	TGCATTGAGAGTCATCTACCCA	148
VRID154	6	29.75	CGACCGTTCCTCAATCCTCT	GGTGCCACTCGGACTTGTAAT	205
VRID155	6	29.9	CAGCCACTGTCTTCATTAAACTAC	GACGAGTTTGTATGATAACGAGTG	133
VRID156	6	29.97	ATGAAGCCACCAGGAAAAGA	ATCATCAGAGGTATTGCCATCA	126
VRID158	6	34.7	AAGTGTTTTGGTCCTCTGAAGC	GAAGCGAGTTTAACAAGGGATT	151
