# Supplementary material for: Gene Mapping of a Mutant Mungbean (Vigna radiata L.) Using New Molecular Markers Suggests a Gene Encoding a YUC4-like Protein Regulates the Chasmogamous Flower Trait
Source: Front Plant Sci. 2016 Jun 10;7:830. doi: 10.3389/fpls.2016.00830 (PMC4901043; doi:10.3389/fpls.2016.00830)
Supplement: Supplementary file 4 [file Table_2.XLSX]

## Sheet: 工作表1
Polymorphic SSR markers
Marker name	Chromosome	Position (Mbp)	Primer-F (5'-3')	Primer-R (5'-3')	PCR Pruduct size (bp)
SSR06	6	30.19	GCTGAGGGAGGCTGTAAATGAA	TCAACCTTCTGGCATGGGATAT	163
SSR09	6	30.4	ATTGGCTTTGATTGGATGTGAT	GCATGTAATCTTTCCACTCCCT	184
SSR10	6	30.51	AAGCCAAACCTCGTTCTTGTG	TTCCTTAAACTTTACGCCTCCA	171
SSR12	6	30.68	CTTACAGTCCATGAAGCACCAC	AGTTACGAGGGCTTTTATGTTG	176
SSR14	6	30.8	GGTTCTGGAGAATCCATCGTTAT	AGTATAGGGTTAATCGCTGCAGA	138
SSR16	6	30.91	AAGTAGGCATGTGGGTATCTCAA	ATATCAATCCTTCAATCTCGTGG	184
SSR31	6	31.55	TGACGTACACTTCCACTAATCCA	TGAAGTTGAAGTGCTAGCTTCCT	134
