# Supplementary material for: Gene Mapping of a Mutant Mungbean (Vigna radiata L.) Using New Molecular Markers Suggests a Gene Encoding a YUC4-like Protein Regulates the Chasmogamous Flower Trait
Source: Front Plant Sci. 2016 Jun 10;7:830. doi: 10.3389/fpls.2016.00830 (PMC4901043; doi:10.3389/fpls.2016.00830)
Supplement: Supplementary file 5 [file Table_3.XLSX]

## Sheet: 工作表1
Name of candidate gene	Description
Vradi06g12620	gibberellin 3-beta-dioxygenase 1-like [Vigna radiata var. radiata]
Vradi06g12630	Transcriptional corepressor LEUNIG -like protein
Vradi06g12640	pre-mRNA-splicing factor SPF27 homolog [Vigna radiata var. radiata]
Vradi06g12650	probable indole-3-pyruvate monooxygenase YUCCA4 [Vigna radiata var. radiata]
Vradi06g12660	pleiotropic drug resistance protein TUR2-like [Vigna radiata var. radiata]
Vradi06g12670	osmarinate synthase-like [Vigna radiata var. radiata]
Vradi06g12680	V-type proton ATPase subunit c''2 [Vigna radiata var. radiata]
Vradi06g12690	6-hydroxynicotinate 3-monooxygenase isoform X2 [Vigna radiata var. radiata]
Vradi06g12700	50S ribosomal protein L24 [Vigna radiata var. radiata]
Vradi06g12710	carbon catabolite repressor protein 4 homolog 6 [Vigna radiata var. radiata]
Vradi06g12720	probable boron transporter 7 [Vigna radiata var. radiata]
Vradi06g12730	potassium channel AKT1-like [Vigna radiata var. radiata]
